# Supplementary material for: Effects of Flight Restraint and Housing Conditions on Feather Corticosterone in White Storks Under Human Care
Source: Animals (Basel). 2025 Jun 25;15(13):1878. doi: 10.3390/ani15131878 (PMC12248471; doi:10.3390/ani15131878)
Supplement: Supplementary file 1 [file animals-15-01878-s001.zip]

Archive with 2 entries (2 files):
- QuestionaireStork.pdf
- Supplementary Material.docx
